# Supplementary material for: Clinical Application of Pharmacokinetics to Appraise Adherence to Levetiracetam in Portuguese Epileptic Patients
Source: Biomedicines. 2022 Aug 30;10(9):2127. doi: 10.3390/biomedicines10092127 (PMC9495958; doi:10.3390/biomedicines10092127)
Supplement: Supplementary file 1 [file biomedicines-10-02127-s001.zip]

Archive with 1 entries (1 files):
- biomedicines-1834416-supplementary.pdf
